# Supplementary material for: Genome-Wide Survey Indicates Diverse Physiological Roles of Dendrobium officinale Calcium-Dependent Protein Kinase Genes
Source: Int J Mol Sci. 2022 Jan 24;23(3):1298. doi: 10.3390/ijms23031298 (PMC8835911; doi:10.3390/ijms23031298)
Supplement: Supplementary file 1 [file ijms-23-01298-s001.zip]

Archive with 1 entries (1 files):
- ijms-1487512-supplementary.pdf
